# Supplementary material for: A genetic engineering strategy for editing near-infrared-II fluorophores
Source: Nat Commun. 2022 May 23;13:2853. doi: 10.1038/s41467-022-30304-9 (PMC9127093; doi:10.1038/s41467-022-30304-9)
Supplement: Supplementary file 7 — Source Data [file 41467_2022_30304_MOESM7_ESM.xlsx]

## Sheet: Figure 2b
	RT			60°C
DI	1.17	1.159	1.182	1.3	0.99	1.509
DII	1.037	1.098	1.091	1.532	1.62	1.444
DIII	5.568	5.634	5.601	7.627	7.301	8.011
BSA	3.468	2.94	4.011	5.616	4.994	6.14
HSA	4.267	3.724	4.611	5.814	5.782	6.245

## Sheet: Figure 2c
	RT			60℃
	X: location	Y: Intensity (a.u.)		X: location	Y: Intensity (a.u.)
	0	0.109		0	0
	1	12.241		1	0
	2	0		2	0
	3	0.044		3	0
	4	7.834		4	0
	5	0.048		5	0
	6	9.976		6	0.157
	7	0		7	0.665
	8	0		8	13.871
	9	0		9	18.287
	10	0		10	31.018
	11	0		11	34
	12	0.000812		12	47.56
	13	0.015		13	48.224
	14	15.395		14	50.189
	15	0.002		15	51
	16	16.988		16	60.592
	17	0.022		17	53.429
	18	16.969		18	51
	19	27.018		19	51
	20	25.032		20	51
	21	33.972		21	51
	22	27.201		22	64.342
	23	33.974		23	68
	24	34		24	68
	25	50.903		25	60.871
	26	36.63		26	65.885
	27	34.01		27	68
	28	50.481		28	73.021
	29	34.805		29	73.991
	30	35.747		30	78.136
	31	50.872		31	83.855
	32	38.017		32	85
	33	45.966		33	75.066
	34	40.087		34	71.64
	35	50.889		35	68.735
	36	42.918		36	68
	37	50.886		37	68
	38	44.408		38	69.345
	39	39.684		39	68.306
	40	46.354		40	68
	41	47.537		41	68
	42	34.221		42	67.908
	43	34		43	67.857
	44	34		44	55.138
	45	49.904		45	51
	46	36.125		46	51
	47	34.053		47	38.204
	48	34		48	34
	49	22.337		49	21.247
	50	17.121		50	17
	51	0.342		51	4.291
	52	8.494		52	0
	53	0.161		53	8.722
	54	0		54	2.879
	55	0		55	0
	56	0		56	0
	57	0		57	0
	58	0		58	0
	59	0		59	0
	60	0		60	0
	61	0.025		61	0
	62	1.991		62	0
	63	0.083		63	0
	64	0		64	0
	65	0		65	0
	66	0		66	0
	67	0		67	0
	68	0		68	0
	69	0		69	0
	70	0		70	0
	71	11.327		71	0
	72	0.405		72	0
	73	0		73	0
	74	0		74	0
	75	0		75	0.977
	76	0		76	0.254
	77	0		77	0
	78	0		78	0
	79	0		79	0
	80	0		80	0
	81	0		81	0
	82	10.127		82	0
	83	0.357		83	0
	84	0		84	9.967
	85	16.339		85	4.044
	86	17		86	0
	87	17		87	11.924
	88	20.923		88	8.422
	89	30.532		89	13.452
	90	33.919		90	17
	91	34		91	21.289
	92	17.909		92	23.629
	93	33.318		93	24.099
	94	34		94	24.57
	95	34		95	31.233
	96	34		96	34
	97	34		97	34
	98	34		98	34
	99	34		99	40.806
	100	34		100	37.275
	101	34		101	34
	102	34		102	34
	103	34		103	34
	104	34		104	34
	105	34		105	34
	106	34		106	34
	107	18.556		107	34
	108	33.14		108	34
	109	17.887		109	34
	110	33.103		110	34
	111	30.627		111	34
	112	22.051		112	34
	113	17.31		113	34
	114	17		114	34
	115	9.586		115	33.705
	116	8.874		116	33.693
	117	0.566		117	23.647
	118	0		118	28.876
	119	0		119	34
	120	12.439		120	34
	121	0.84		121	24.964
	122	0		122	26.992
	123	0		123	21.411
	124	0		124	8.939
	125	0		125	1.787
	126	0		126	0
	127	0		127	0
	128	0		128	0
	129	0		129	0
	130	0		130	0
	131	7.484		131	5.138
	132	0.589		132	3.005
	133	0		133	5.2
	134	10.474		134	2.736
	135	0.818		135	0
	136	0		136	4.268
	137	0		137	9.128
	138	0		138	4.097
	139	0		139	0
	140	0.6		140	0
	141	0.12		141	0
	142	0		142	0
	143	0		143	0
	144	4.579		144	0
	145	0.433		145	0
	146	6.561		146	0
	147	8.801		147	0.944
	148	24.859		148	0.392
	149	33.501		149	0
	150	49.727		150	0
	151	78.214		151	10.301
	152	116.151		152	6.172
	153	134.699		153	9.678
	154	150.443		154	5.852
	155	152.978		155	1.382
	156	153.732		156	9.806
	157	168.808		157	17.712
	158	170		158	49.556
	159	170		159	88.709
	160	174.672		160	104.796
	161	180.467		161	134.929
	162	186.411		162	153
	163	171.395		163	153
	164	194.189		164	156.906
	165	193.883		165	165.995
	166	176.912		166	170
	167	185.939		167	174.726
	168	190.061		168	183.524
	169	187.194		169	187
	170	187		170	192.535
	171	171.471		171	196.772
	172	185.602		172	201.246
	173	187		173	207.717
	174	171.499		174	212.982
	175	173.789		175	208.794
	176	181.187		176	211.12
	177	170.961		177	216.593
	178	161.243		178	209.425
	179	153.768		179	204
	180	153		180	202.256
	181	131.743		181	201.474
	182	120.08		182	193.282
	183	103.583		183	187
	184	55.778		184	186.356
	185	20.204		185	186.726
	186	17		186	186.899
	187	1.621		187	177.425
	188	0		188	180.05
	189	0		189	177.299
	190	0		190	160.321
	191	0		191	143.343
	192	0		192	136
	193	0		193	116.773
	194	0		194	82.817
	195	0		195	58.43
	196	0		196	31.904
	197	0		197	14.2
	198	4.664		198	8.142
	199	0.42		199	5.937
	200	0		200	8.737
	201	0		201	4.502
	202	0		202	0
	203	0		203	0
	204	0		204	0
	205	0		205	4.818
	206	0		206	4.163
	207	3.981		207	0
	208	0.591		208	0
	209	0		209	0
	210	0		210	0
	211	0		211	0
	212	0		212	0
	213	0		213	0
	214	0		214	0
	215	0		215	0
	216	0		216	0
	217	0		217	0
	218	0		218	1.136
	219	0.036		219	0.777
	220	0		220	0
	221	0		221	0
	222	0		222	0
	223	0		223	0
	224	0		224	0
	225	9.059		225	0
	226	9.181		226	0
	227	8.109		227	0
	228	9.617		228	0
	229	6.567		229	0
	230	11.247		230	0
	231	16.543		231	0
	232	14.581		232	2.295
	233	1.851		233	8.602
	234	14.404		234	8.42
	235	2.073		235	11.561
	236	14.918		236	17
	237	4.379		237	17
	238	15.354		238	17
	239	6.273		239	13.078
	240	10.508		240	12.936
	241	7.298		241	17
	242	7.968		242	12.399
	243	8.097		243	12.201
	244	6.888		244	8.498
	245	15.575		245	8.48
	246	12.863		246	17
	247	4.914		247	17
	248	15.141		248	17
	249	15.669		249	10.856
	250	16.94		250	10.444
	251	16.386		251	17
	252	3.476		252	15.46
	253	12.728		253	8.633
	254	5.067		254	9.414
	255	11.142		255	16.157
	256	1.473		256	8.721
	257	6.1		257	8.628
	258	1.093		258	16.844
	259	0		259	8.82
	260	5.825		260	8.474
	261	0.773		261	8.869
	262	0		262	0.743
	263	0		263	8.186
	264	0		264	8.807
	265	0		265	9.607
	266	0		266	8.978
	267	13.97		267	1.839
	268	2.126		268	4.378
	269	0		269	2.579
	270	11.182		270	0
	271	1.695		271	0
	272	0		272	0
	273	0		273	0
	274	0		274	0
	275	0		275	0
	276	0		276	0
	277	0		277	0
	278	3.799		278	0
	279	0.494		279	0
	280	12.538		280	0
	281	2.324		281	0
	282	0		282	0
	283	0		283	0
	284	0		284	0
	285	0		285	5.536
	286	0		286	7.111
	287	0		287	1.641
	288	0		288	1.79
	289	0		289	7.521
	290	0		290	17
	291	0		291	17
	292	0		292	23.869
	293	9.838		293	33.512
	294	1.963		294	34.173
	295	14.363		295	48.821
	296	17		296	75.133
	297	3.57		297	84.425
	298	28.662		298	91.685
	299	33.833		299	94.422
	300	35.795		300	93.666
	301	34.508		301	102
	302	48.297		302	102
	303	51		303	107.588
	304	51		304	109.324
	305	51		305	109.172
	306	51		306	119
	307	44.826		307	116.604
	308	49.978		308	110.88
	309	51		309	112.966
	310	51		310	111.937
	311	48.427		311	102
	312	50.67		312	102
	313	36.806		313	98.516
	314	34.137		314	90.311
	315	34.201		315	81.124
	316	34		316	76.233
	317	34		317	74.182
	318	23.535		318	61.112
	319	32.063		319	51
	320	25.331		320	51
	321	18.295		321	44.177
	322	17		322	34
	323	11.015		323	28.721
	324	15.948		324	18.984
	325	2.919		325	15.882
	326	0		326	14.648
	327	2.423		327	9.167
	328	12.839		328	0.554
	329	2.82		329	0.573
	330	0		330	0
	331	0		331	0
	332	0		332	0
	333	0		333	0
				334	0
				335	0
				336	0

## Sheet: Figure 2i
	in BSA			in HSA
IR-12N3	0.9746	0.8016	0.6579	3.6992	2.9819	4.4164
DiR	1.0057	0.8876	1.1238	1.2159	1.6003	0.8315
HITC-1	2.4723	1.0401	3.9046	3.612	0.4888	6.7352
IR-26	1.7	1.4	2.8	6.6	5.4	7.8
IR-1048	1.75	0.4774	3.0226	1.8214	1.5548	2.088
IR-1061	2.4722	2.96	2.9044	2.6389	2.2972	2.5749
IRdye800cw	2.0654	1.9436	2.1872	2.4354	2.2182	2.6527
cy 7	9.5902	8.4777	10.7027	2.8115	1.9743	2.6487
cy 7.5	9.2137	8.6452	9.7823	6.6107	5.9801	7.2412
ICG	43.8491	46.5058	40.1923	74.083	77.7859	71.3801
IR-780	148.9	136.627	161.173	88.2074	77.9277	82.4872
IR-783	47.6298	44.1492	51.1105	76.453	73.1577	70.7484
IR-140	6.4	20.9693	33.8308	121.3	109.243	100.357
IR-820	63.9	53.6714	74.1286	92.149	84.399	99.899
IR-830	62.34	57.8979	66.7821	66.332	68.968	62.696
IR-775	79.56	76.1293	82.9908	85.2424	112.991	100.493

## Sheet: Figure 2j
Fluorecence enhancement / v.s. dye in PBS	Domain I			Domain II			Domain III
IR-12N3	1.20339	0.381427	3	3.21186	0.241637	3	2.84746	0.318558	3
DiR	1.4375	1.11284	3	0.528409	0.686701	3	1.00568	0.118094	3
HITC-1	1.27234	1.43221	3	0.612	0.12322	3	3.985	0.12322	3
IR-26	1.21	1.1	3	0.6	0.2	3	3.6	1.2	3
IR-1048	1.57143	1.12415	3	2.32143	1.45861	3	1.75	1.27263	3
IR-1061	3.13889	1.40023	3	2.44444	2.85571	3	2.47222	3.43221	3
IRdye800cw	0.940664	0.059617	3	1.90247	0.024361	3	3.63493	0.181249	3
cy 7	1.28689	0.463169	3	1.63661	0.16111	3	6.95628	1.40011	3
cy 7.5	1.42494	0.382772	3	1.48092	0.582208	3	45.7812	4.0609	3
ICG	6.46038	0.454572	3	19.7585	1.95546	3	85.2755	9.66423	3
IR-780	4.34815	0.846367	3	10.9519	0.953572	3	164.719	7.16435	3
IR-783	1.75967	0.393654	3	10.4392	0.942908	3	79.6077	2.62762	3
IR-140	1.7	1.53948	3	42.2	14.8987	3	73.5	18.2014	3
IR-820	1.9	0.414	3	5.6	0.8	3	100.149	10.21	3
IR-830	1.34	1.231	3	10.482	2.221	3	85.332	12.01	3
IR-775	1.056	0.3145	3	6.56	1.231	3	110.32	9.32	3

## Sheet: Figure 3h
Figure 1_mass error distribution
#	DeltaM, ppm
1	2.71
2	-2.81
3	-2.81
4	6.54
5	-1.38
6	5.29
7	4.4
8	-2.45
9	-2.27
10	0.93			Delta Mass, ppm	Counts
11	-2			-9.6628	15
12	-2			-8.9964	18
13	4.4			-8.33	16
14	-0.4			-7.6636	33
15	-3.25			-6.9972	25
16	4.85			-6.3308	20
17	-1.74			-5.6644	22
18	3.78			-4.998	16
19	2.89			-4.3316	26
20	-1.47			-3.6652	47
21	5.74			-2.9988	54
22	-2.18			-2.3324	86
23	4.31			-1.666	142
24	-1.47			-0.9996	271
25	-2.45			-0.3332	470
26	4.76			0.3332	643
27	5.74			0.9996	788
28	-3.34			1.666	828
29	3.87			2.3324	1006
30	1.56			2.9988	1246
31	3.16			3.6652	1204
32	2.53			4.3316	1142
33	5.2			4.998	931
34	2.09			5.6644	685
35	6.9			6.3308	364
36	1.2			6.9972	173
37	3.6			7.6636	83
38	3.96			8.33	46
39	3.51			8.9964	28
40	6.63			9.6628	6
41	1.11
42	2.8
43	2.45
44	5.29
45	5.65
46	3.16
47	3.78
48	4.23
49	-2.72
50	1.91
51	2.62
52	3.42
53	2.53
54	-1.65
55	6.01
56	-2.45
57	-0.94
58	-0.31
59	-0.31
60	0.04
61	5.29
62	-0.76
63	-0.49
64	-0.14
65	5.12
66	-0.94
67	5.74
68	-0.94
69	-0.49
70	-0.4
71	1.29
72	-0.31
73	5.38
74	3.51
75	-1.11
76	-0.85
77	-0.22
78	0.04
79	2.89
80	0.49
81	-0.94
82	2.8
83	-0.85
84	-1.2
85	5.65
86	-2.36
87	6.36
88	6.36
89	-2.09
90	3.96
91	-1.29
92	3.69
93	-2
94	6.01
95	-1.74
96	5.83
97	-0.58
98	-0.14
99	-0.58
100	-0.76
101	3.34
102	0.67
103	5.47
104	0.75
105	6.98
106	-1.03
107	4.85
108	6.36
109	6.54
110	2.71
111	5.47
112	0.4
113	1.73
114	4.85
115	3.78
116	5.03
117	5.2
118	4.23
119	5.29
120	2.71
121	3.25
122	1.82
123	5.92
124	5.56
125	0.49
126	3.87
127	3.96
128	5.56
129	0.04
130	3.6
131	0.22
132	3.96
133	3.6
134	-0.4
135	-1.83
136	5.38
137	4.49
138	5.74
139	4.4
140	1.56
141	5.03
142	2.8
143	5.2
144	1.91
145	2.27
146	2.09
147	5.38
148	4.14
149	3.51
150	1.11
151	6.18
152	2
153	5.83
154	1.38
155	2.89
156	5.29
157	5.65
158	5.92
159	4.85
160	3.6
161	5.56
162	3.96
163	3.87
164	5.38
165	2.98
166	5.47
167	6.98
168	5.65
169	3.16
170	4.23
171	3.6
172	4.14
173	2.62
174	4.05
175	5.29
176	5.83
177	3.42
178	3.96
179	4.14
180	4.31
181	3.51
182	2.98
183	4.49
184	3.87
185	6.36
186	4.76
187	3.69
188	4.23
189	3.25
190	4.76
191	0.22
192	4.94
193	4.58
194	4.94
195	5.83
196	2.89
197	3.69
198	3.6
199	4.31
200	3.96
201	5.12
202	3.69
203	4.31
204	3.96
205	5.12
206	7.61
207	7.87
208	5.92
209	4.23
210	3.25
211	3.34
212	4.31
213	4.31
214	4.4
215	3.51
216	3.51
217	2.53
218	3.42
219	3.42
220	3.07
221	1.11
222	3.52
223	3.11
224	2.85
225	-0.15
226	4.49
227	1.14
228	4.87
229	0.11
230	4.01
231	3.28
232	-0.72
233	0.59
234	3.4
235	3.11
236	0.23
237	3.19
238	1.69
239	1.33
240	3.1
241	1.08
242	2.21
243	2.73
244	3.02
245	2.45
246	0.35
247	2.78
248	1.39
249	3.19
250	0.53
251	0.47
252	3.1
253	-0.15
254	3.68
255	0.17
256	0.83
257	2.98
258	-0.48
259	1.2
260	3.65
261	-0.2
262	3.68
263	3.04
264	-0.39
265	3.46
266	2.86
267	-0.02
268	3.27
269	1.02
270	2.71
271	3.5
272	4.96
273	0.91
274	1.36
275	2.6
276	1.81
277	-0.73
278	-0.28
279	0.46
280	0.91
281	0.8
282	0.46
283	0.57
284	0.8
285	0.39
286	0.35
287	1.25
288	1.02
289	-0.96
290	-0.43
291	0.91
292	1.13
293	2.37
294	2.82
295	2.93
296	0.46
297	4.06
298	0.23
299	3.38
300	0.12
301	4.17
302	2.37
303	2.03
304	0.23
305	3.05
306	0.12
307	4.06
308	1.13
309	1.58
310	1.36
311	4.51
312	4.4
313	1.02
314	2.71
315	0.99
316	0.12
317	2.6
318	2.34
319	2.26
320	2.6
321	1.7
322	2.87
323	1.7
324	1.58
325	3.83
326	0.57
327	4.06
328	3.61
329	3.32
330	1.7
331	3.16
332	1.58
333	-0.22
334	2.42
335	-1
336	1.47
337	-2.08
338	1.02
339	2.15
340	-1.57
341	-1.48
342	4.06
343	2.93
344	-1
345	1.81
346	-0.96
347	-0.44
348	0.23
349	2.48
350	2.37
351	-0.67
352	1.58
353	0.46
354	-4.72
355	0.01
356	2.15
357	1.36
358	1.25
359	5.52
360	2.6
361	3.72
362	1.47
363	1.13
364	1.13
365	1.47
366	1.47
367	3.27
368	2.37
369	1.36
370	3.16
371	1.02
372	-1.23
373	4.06
374	-0.44
375	2.37
376	-0.78
377	0.91
378	3.05
379	1.58
380	4.74
381	7.09
382	4.34
383	4.8
384	3.93
385	8.42
386	5.7
387	5.11
388	3.82
389	5.68
390	5.58
391	6.27
392	5.26
393	5.62
394	3.42
395	7.83
396	3.17
397	5.03
398	5.58
399	5.38
400	6.11
401	1.8
402	5.11
403	5.26
404	4.89
405	6.14
406	7.15
407	4.05
408	5.48
409	4.93
410	5.42
411	5.29
412	5.48
413	8.42
414	-0.89
415	5.72
416	4.44
417	5.38
418	5.33
419	5.42
420	5.4
421	5.33
422	4.83
423	5.33
424	5.42
425	4.44
426	-9.61
427	7.24
428	3.46
429	0.62
430	5.55
431	5.62
432	4.93
433	4.6
434	4.74
435	4.89
436	5.42
437	7.1
438	4.25
439	4.74
440	4.89
441	5.09
442	5.55
443	5.13
444	4.34
445	3.79
446	1.95
447	5.55
448	5.33
449	5.52
450	5.92
451	4.4
452	7.09
453	6.21
454	2.05
455	5.11
456	6.14
457	4.74
458	5.91
459	5.77
460	5.19
461	5.62
462	5.82
463	4.45
464	4.93
465	6.21
466	5.62
467	5.52
468	5.48
469	6.21
470	5.7
471	6.5
472	4.3
473	-0.85
474	5.03
475	5.11
476	4.52
477	7.97
478	4.83
479	7.25
480	6.4
481	6.14
482	4.25
483	5.4
484	4.89
485	4.74
486	5.42
487	4.99
488	6.01
489	5.18
490	9.31
491	4.64
492	5.11
493	5.7
494	9.05
495	4.89
496	5.33
497	6.07
498	4.99
499	5.13
500	5.4
501	5.03
502	5.18
503	6.37
504	5.72
505	4.15
506	3.35
507	6.5
508	3.52
509	5.33
510	5.23
511	5.13
512	4.54
513	4.37
514	6.4
515	5.19
516	2.87
517	3.86
518	5.18
519	5.42
520	4.74
521	1.14
522	5.18
523	4.93
524	5.48
525	5.11
526	4.7
527	5.68
528	2.74
529	4.54
530	5.33
531	5.42
532	4.08
533	1.46
534	2.48
535	6.95
536	4.52
537	4.25
538	4.96
539	2.93
540	4.01
541	4.05
542	3.27
543	4.08
544	2.05
545	3.49
546	5.18
547	2.87
548	3.42
549	3.93
550	5.04
551	-0.85
552	4.89
553	5.99
554	5.23
555	3.42
556	5.09
557	1.21
558	1.11
559	4.54
560	3.17
561	4.15
562	1.51
563	2.87
564	5.85
565	-0.69
566	5.03
567	2.58
568	3.17
569	4.08
570	5.23
571	4.08
572	4.5
573	2.87
574	6.21
575	7.58
576	3.93
577	3.07
578	5.26
579	3.46
580	4.01
581	3.07
582	5.55
583	7.64
584	4.37
585	6.7
586	2.68
587	4.23
588	3.56
589	4.7
590	5.62
591	4.89
592	4.05
593	3.56
594	3.49
595	4.54
596	5.33
597	3.46
598	4.54
599	5.04
600	4.45
601	0.58
602	2.54
603	3.17
604	4.6
605	4.25
606	0.68
607	4.01
608	4.83
609	5.99
610	3.93
611	4.82
612	3.05
613	4.15
614	6.76
615	2.68
616	4.96
617	3.71
618	0.52
619	5.77
620	3.86
621	5.33
622	-0.07
623	2.76
624	7.1
625	4.67
626	2.48
627	2.78
628	2.61
629	4.93
630	1.01
631	3.95
632	3.71
633	3.95
634	3.2
635	2.9
636	2.09
637	0.82
638	3.35
639	1.37
640	2.76
641	1.31
642	5.04
643	2.38
644	3.64
645	3.76
646	0.82
647	5.18
648	2.25
649	1.5
650	3.05
651	5.85
652	0.11
653	3.42
654	2.19
655	4.67
656	0.29
657	3.35
658	3.95
659	4.54
660	6.07
661	7.24
662	5.11
663	3.85
664	5.4
665	2.09
666	2.9
667	2.29
668	4.6
669	2.54
670	3.85
671	3.86
672	4.44
673	2.97
674	3.79
675	2.54
676	-0.26
677	5.26
678	2.68
679	5.72
680	5.26
681	0.91
682	4.83
683	4.01
684	3.93
685	3.57
686	3.56
687	4.64
688	9.31
689	4.15
690	4.37
691	5.52
692	3.17
693	8.91
694	-1.87
695	3.42
696	1.6
697	4.93
698	8.07
699	4.52
700	4.99
701	4.64
702	5.77
703	4.25
704	4.52
705	5.09
706	4.93
707	5.18
708	4.52
709	5.48
710	5.03
711	5.7
712	0.58
713	6.07
714	4.82
715	3.27
716	4.83
717	3.17
718	3.85
719	5.55
720	4.8
721	3.71
722	4.44
723	5.7
724	3.64
725	4.44
726	6.37
727	4.34
728	4.44
729	5.99
730	6.66
731	3.79
732	5.48
733	7.44
734	5.13
735	4.31
736	2.15
737	5.55
738	5.29
739	5.33
740	5.33
741	4.7
742	3.66
743	4.83
744	5.18
745	5.18
746	4.99
747	4.83
748	5.26
749	5.26
750	4.93
751	5.38
752	5.26
753	5.03
754	2.35
755	5.55
756	5.03
757	4.25
758	5.09
759	5.18
760	4.11
761	4.83
762	5.26
763	5.58
764	6.17
765	5.03
766	2.19
767	5.26
768	5.18
769	4.99
770	5.48
771	5.26
772	5.29
773	5.13
774	5.13
775	4.6
776	5.77
777	-0.01
778	4.74
779	5.62
780	6.11
781	6.14
782	5.4
783	2.19
784	6.99
785	4.3
786	3.36
787	7.05
788	2.58
789	5.26
790	5.03
791	2.83
792	3.85
793	3.66
794	4.05
795	5.26
796	5.77
797	5.09
798	4.15
799	4.45
800	4.15
801	3.36
802	3.85
803	3.57
804	5.48
805	3.93
806	5.62
807	5.85
808	2.97
809	4.34
810	5.55
811	5.77
812	4.11
813	5.55
814	3.79
815	5.03
816	4.15
817	4.8
818	4.44
819	6.51
820	3.2
821	4.3
822	0.38
823	5.38
824	1.99
825	4.64
826	-3.54
827	2.29
828	8.79
829	3.46
830	-2.86
831	1.49
832	4.07
833	3.11
834	4.27
835	4.81
836	4.12
837	3.12
838	3.59
839	2.38
840	4.02
841	1.03
842	3.39
843	3.66
844	6.63
845	3.66
846	4.4
847	2.8
848	4.13
849	3.26
850	3.73
851	3.31
852	3.21
853	4.2
854	3.8
855	4.94
856	6.96
857	3.46
858	4.67
859	3.41
860	4.83
861	3.53
862	3.59
863	7.84
864	5.48
865	6.96
866	1.98
867	3.12
868	3.41
869	4.33
870	5.54
871	3.46
872	2.99
873	3.53
874	4.22
875	0.69
876	4
877	5.28
878	2.58
879	6.29
880	3.39
881	6.49
882	2.85
883	4.47
884	-0.53
885	1.57
886	4.2
887	5.89
888	3.12
889	5.48
890	7.1
891	2.91
892	6.55
893	3.59
894	4.2
895	-7.11
896	5.21
897	6.83
898	2.38
899	3.12
900	2.72
901	4.27
902	3.46
903	3.46
904	4.81
905	6.09
906	4.63
907	5.33
908	3.32
909	6.55
910	3.39
911	3.59
912	4.27
913	1.09
914	2.8
915	2.92
916	5.94
917	2.72
918	-4.78
919	6.36
920	4.6
921	4.47
922	7.46
923	3.59
924	-7.61
925	2.85
926	4.52
927	4
928	4.27
929	3.39
930	7.86
931	2.51
932	2.78
933	4.33
934	3.46
935	2.24
936	5.21
937	3.12
938	5.62
939	3.46
940	0.48
941	4.47
942	2.4
943	4.67
944	7.3
945	4.22
946	2.31
947	-3.97
948	6.49
949	6.02
950	4.87
951	2.3
952	2.47
953	2.25
954	0.99
955	5.4
956	3.15
957	1.26
958	4.59
959	0.9
960	1.17
961	0.09
962	4.14
963	-2.87
964	3.42
965	3.33
966	1.62
967	3.96
968	3.78
969	5.13
970	3.06
971	3.96
972	4.5
973	4.77
974	4.14
975	4.77
976	3.69
977	1.44
978	4.5
979	3.6
980	3.06
981	4.14
982	2.79
983	2.16
984	2.43
985	-3.41
986	3.6
987	0.01
988	-0.44
989	4.68
990	4.41
991	6.56
992	2.34
993	2.61
994	3.96
995	-0.8
996	-0.98
997	9.35
998	2.07
999	-0.17
1000	3.6
1001	-1.79
1002	-0.89
1003	1.17
1004	0.81
1005	0.81
1006	4.32
1007	3.42
1008	0.18
1009	1.8
1010	3.15
1011	2.43
1012	3.6
1013	-1.52
1014	3.42
1015	2.88
1016	3.15
1017	3.33
1018	-0.35
1019	3.33
1020	3.51
1021	2.88
1022	3.33
1023	2.7
1024	2.07
1025	1.89
1026	0.63
1027	1.08
1028	-1.43
1029	2.25
1030	0.54
1031	3.06
1032	2.7
1033	2.16
1034	2.61
1035	3.06
1036	2.97
1037	-1.97
1038	3.33
1039	0.81
1040	3.24
1041	0.01
1042	3.87
1043	-0.26
1044	3.42
1045	1.71
1046	2.07
1047	5.49
1048	4.14
1049	3.33
1050	3.15
1051	3.69
1052	2.7
1053	-2.06
1054	3.87
1055	3.24
1056	3.51
1057	3.87
1058	3.87
1059	3.96
1060	3.51
1061	3.33
1062	1.53
1063	2.16
1064	4.59
1065	-2.51
1066	2.61
1067	5.04
1068	-0.89
1069	3.6
1070	-0.53
1071	4.32
1072	-0.8
1073	-0.44
1074	-0.98
1075	5.04
1076	-0.44
1077	-0.98
1078	-0.35
1079	4.23
1080	4.68
1081	4.5
1082	-0.8
1083	3.42
1084	2.07
1085	-0.44
1086	1.8
1087	1.35
1088	2.07
1089	0.36
1090	2.7
1091	2.61
1092	-1.25
1093	1.26
1094	-1.43
1095	-0.89
1096	1.08
1097	5.13
1098	-0.62
1099	2.61
1100	4.95
1101	1.8
1102	0.99
1103	4.05
1104	3.96
1105	4.86
1106	6.65
1107	0.36
1108	3.69
1109	0.63
1110	5.4
1111	0.54
1112	-0.26
1113	0.9
1114	0.54
1115	0.72
1116	0.63
1117	4.23
1118	1.62
1119	5.93
1120	4.77
1121	0.81
1122	1.35
1123	0.54
1124	2.16
1125	0.09
1126	0.9
1127	1.08
1128	0.81
1129	1.08
1130	0.72
1131	0.01
1132	2.34
1133	0.54
1134	0.81
1135	0.63
1136	5.22
1137	5.95
1138	3.76
1139	-0.87
1140	5.67
1141	5.13
1142	3.49
1143	5.49
1144	-2.96
1145	2.85
1146	-0.51
1147	3.58
1148	5.49
1149	2.85
1150	0.31
1151	-0.6
1152	0.49
1153	5.76
1154	2.04
1155	3.67
1156	0.76
1157	5.67
1158	1.76
1159	4.04
1160	-0.33
1161	5.95
1162	5.4
1163	0.4
1164	5.58
1165	0.95
1166	4.49
1167	5.58
1168	4.58
1169	2.49
1170	1.58
1171	2.76
1172	0.76
1173	1.04
1174	3.95
1175	3.95
1176	3.95
1177	4.4
1178	4.85
1179	3.49
1180	2.31
1181	5.13
1182	3.22
1183	4.67
1184	3.67
1185	1.13
1186	1.13
1187	0.58
1188	4.95
1189	4.67
1190	3.13
1191	4.13
1192	-4.24
1193	3.49
1194	5.04
1195	4.95
1196	1.76
1197	3.85
1198	2.95
1199	1.76
1200	-1.51
1201	2.49
1202	5.04
1203	5.31
1204	0.76
1205	1.13
1206	1.22
1207	5.31
1208	4.04
1209	5.22
1210	2.76
1211	-3.05
1212	5.04
1213	4.49
1214	6.04
1215	5.22
1216	6.13
1217	-0.33
1218	0.31
1219	5.13
1220	-0.24
1221	4.31
1222	4.67
1223	0.95
1224	-0.87
1225	0.85
1226	5.4
1227	3.22
1228	4.13
1229	5.76
1230	3.13
1231	1.58
1232	-0.05
1233	0.13
1234	5.86
1235	1.58
1236	1.4
1237	1.67
1238	2.67
1239	-0.05
1240	3.67
1241	0.58
1242	3.04
1243	1.67
1244	0.49
1245	0.49
1246	4.22
1247	2.95
1248	-0.05
1249	2.49
1250	4.4
1251	2.31
1252	3.85
1253	1.04
1254	1.22
1255	4.95
1256	2.67
1257	5.76
1258	2.67
1259	4.58
1260	4.67
1261	5.31
1262	0.13
1263	1.85
1264	5.31
1265	2.58
1266	4.04
1267	3.13
1268	0.49
1269	0.85
1270	0.85
1271	5.86
1272	6.31
1273	0.58
1274	1.67
1275	3.49
1276	0.95
1277	5.22
1278	1.31
1279	5.58
1280	0.13
1281	1.22
1282	4.13
1283	1.4
1284	1.04
1285	0.13
1286	5.67
1287	3.85
1288	1.76
1289	-0.96
1290	-0.15
1291	5.58
1292	0.04
1293	3.31
1294	2.49
1295	3.58
1296	0.31
1297	-0.05
1298	5.86
1299	2.13
1300	0.4
1301	5.13
1302	3.95
1303	0.22
1304	1.85
1305	2.95
1306	5.13
1307	0.13
1308	2.76
1309	0.04
1310	2.76
1311	-3.87
1312	1.67
1313	2.95
1314	3.04
1315	0.49
1316	4.95
1317	-1.24
1318	1.31
1319	-1.51
1320	2.67
1321	4.4
1322	3.31
1323	0.22
1324	3.04
1325	-1.6
1326	3.95
1327	-1.51
1328	4.85
1329	3.49
1330	2.49
1331	-1.78
1332	5.04
1333	1.67
1334	3.67
1335	-0.05
1336	2.22
1337	-1.15
1338	4.58
1339	3.49
1340	4.31
1341	4.67
1342	1.31
1343	6.4
1344	4.67
1345	5.76
1346	4.31
1347	2.58
1348	4.67
1349	1.04
1350	5.22
1351	4.04
1352	3.76
1353	2.67
1354	2.67
1355	7.13
1356	1.95
1357	3.95
1358	0.31
1359	5.86
1360	3.49
1361	5.86
1362	4.13
1363	4.31
1364	4.76
1365	4.95
1366	5.22
1367	4.49
1368	4.04
1369	6.49
1370	6.67
1371	2.04
1372	4.49
1373	2.85
1374	3.49
1375	6.86
1376	2.04
1377	2.85
1378	4.22
1379	3.49
1380	5.4
1381	3.31
1382	4.85
1383	3.95
1384	4.22
1385	2.31
1386	3.4
1387	4.31
1388	3.31
1389	3.85
1390	1.31
1391	4.49
1392	4.49
1393	6.58
1394	2.49
1395	3.76
1396	6.13
1397	5.31
1398	4.67
1399	2.22
1400	5.04
1401	2.4
1402	2.85
1403	5.4
1404	2.4
1405	3.13
1406	1.76
1407	3.04
1408	2.58
1409	1.31
1410	4.22
1411	2.58
1412	2.95
1413	1.4
1414	4.31
1415	5.76
1416	5.31
1417	0.85
1418	3.67
1419	0.49
1420	1.13
1421	5.31
1422	2.13
1423	2.4
1424	2.95
1425	2.85
1426	4.76
1427	3.95
1428	0.22
1429	3.4
1430	1.76
1431	2.49
1432	2.85
1433	2.67
1434	1.85
1435	4.31
1436	5.04
1437	1.31
1438	3.22
1439	3.67
1440	4.13
1441	3.95
1442	4.49
1443	1.95
1444	6.04
1445	-1.13
1446	0.84
1447	0.45
1448	1.66
1449	1.15
1450	-0.94
1451	3.07
1452	0.59
1453	-0.97
1454	-1.41
1455	-0.59
1456	0.48
1457	-0.89
1458	0.36
1459	2.37
1460	-2.66
1461	3.45
1462	-1.59
1463	1.95
1464	2.7
1465	5.27
1466	3.13
1467	4.09
1468	2.37
1469	-3.2
1470	3.13
1471	2.48
1472	-0.84
1473	2.8
1474	2.37
1475	0.87
1476	-0.41
1477	2.37
1478	2.91
1479	-0.73
1480	-2.99
1481	2.27
1482	2.8
1483	3.88
1484	2.7
1485	-0.09
1486	2.59
1487	2.8
1488	2.59
1489	2.59
1490	3.34
1491	2.27
1492	3.77
1493	3.66
1494	4.63
1495	3.66
1496	3.55
1497	5.38
1498	3.55
1499	3.98
1500	4.2
1501	3.23
1502	-1.27
1503	-1.91
1504	5.7
1505	4.52
1506	4.41
1507	-2.56
1508	7.41
1509	2.91
1510	-2.77
1511	-1.81
1512	-1.06
1513	3.77
1514	-2.02
1515	-0.52
1516	0.34
1517	0.55
1518	-0.52
1519	6.88
1520	4.63
1521	-1.91
1522	6.34
1523	4.84
1524	4.2
1525	4.52
1526	-3.2
1527	-2.24
1528	4.3
1529	4.84
1530	5.81
1531	5.27
1532	-1.91
1533	3.77
1534	4.09
1535	3.66
1536	0.44
1537	0.87
1538	0.98
1539	0.66
1540	0.66
1541	0.44
1542	1.09
1543	0.98
1544	0.02
1545	0.55
1546	-0.2
1547	-0.41
1548	0.12
1549	0.66
1550	0.77
1551	-0.31
1552	0.12
1553	0.02
1554	1.95
1555	0.55
1556	1.62
1557	-0.41
1558	-0.31
1559	-0.31
1560	0.98
1561	0.23
1562	0.12
1563	-0.09
1564	-4.29
1565	6.62
1566	4.12
1567	4.68
1568	2.32
1569	3.62
1570	4.76
1571	5.26
1572	5.33
1573	7.97
1574	2.99
1575	1.43
1576	6.49
1577	3.52
1578	3.14
1579	2.1
1580	2.92
1581	2.99
1582	4.26
1583	4.26
1584	5.23
1585	5.45
1586	4.78
1587	3.74
1588	1.58
1589	3.07
1590	3.29
1591	3.37
1592	4.11
1593	8.58
1594	4.71
1595	3.59
1596	8.43
1597	2.77
1598	2.1
1599	4.41
1600	3.14
1601	4.48
1602	1.21
1603	3.74
1604	4.63
1605	3.74
1606	1.36
1607	2.62
1608	5.08
1609	3.52
1610	3.37
1611	3.59
1612	6.27
1613	3.07
1614	4.26
1615	4.71
1616	3.07
1617	2.85
1618	3.59
1619	-0.5
1620	6.42
1621	6.87
1622	5.82
1623	1.95
1624	3.22
1625	3.29
1626	4.04
1627	3.96
1628	2.85
1629	3.89
1630	2.25
1631	4.04
1632	3.81
1633	2.1
1634	1.21
1635	4.86
1636	-3.85
1637	3.22
1638	5.67
1639	3.29
1640	4.93
1641	0.31
1642	-0.58
1643	4.26
1644	3.14
1645	3.89
1646	3.59
1647	4.63
1648	3.59
1649	3.89
1650	6.94
1651	5
1652	1.8
1653	4.04
1654	2.85
1655	3.74
1656	4.04
1657	4.19
1658	4.41
1659	-0.28
1660	7.31
1661	1.51
1662	4.86
1663	3.44
1664	3.14
1665	3.66
1666	3.81
1667	6.2
1668	1.06
1669	3.81
1670	4.86
1671	4.78
1672	5.23
1673	4.33
1674	1.8
1675	4.19
1676	1.95
1677	6.94
1678	3.89
1679	2.85
1680	3.81
1681	0.61
1682	2.62
1683	4.63
1684	9.25
1685	3.14
1686	2.7
1687	2.62
1688	4.86
1689	5.45
1690	2.85
1691	4.41
1692	6.87
1693	3.37
1694	2.85
1695	4.41
1696	4.41
1697	6.12
1698	3.07
1699	3.59
1700	4.41
1701	3.96
1702	5.08
1703	5.9
1704	6.27
1705	4.86
1706	4.86
1707	4.33
1708	4.41
1709	5
1710	3.96
1711	2.91
1712	6.2
1713	3.66
1714	3.36
1715	3.14
1716	4.25
1717	2.77
1718	2.99
1719	6.87
1720	2.62
1721	6.27
1722	2.99
1723	3.74
1724	5.67
1725	5.23
1726	3.07
1727	6.42
1728	5.23
1729	4.48
1730	5
1731	6.05
1732	6.94
1733	6.94
1734	5
1735	1.58
1736	6.12
1737	3.22
1738	2.62
1739	4.93
1740	6.2
1741	5.38
1742	3.36
1743	5.38
1744	6.72
1745	4.56
1746	6.2
1747	8.43
1748	4.48
1749	4.71
1750	4.26
1751	4.33
1752	5.53
1753	2.7
1754	3.22
1755	7.91
1756	2.46
1757	6.42
1758	3.29
1759	5.45
1760	2.77
1761	5.23
1762	4.26
1763	6.72
1764	2.85
1765	5.9
1766	5.3
1767	6.42
1768	5.6
1769	2.58
1770	5.15
1771	5.97
1772	6.42
1773	3.07
1774	5.53
1775	4.11
1776	3.29
1777	5.75
1778	2.58
1779	7.09
1780	8.95
1781	1.95
1782	3.81
1783	6.12
1784	2.7
1785	2.85
1786	5.6
1787	3.37
1788	6.05
1789	2.46
1790	3.58
1791	5.9
1792	-6.68
1793	5.9
1794	3.37
1795	6.2
1796	3.29
1797	5.9
1798	4.26
1799	5.15
1800	3.8
1801	5.6
1802	6.05
1803	6.04
1804	5.45
1805	5.08
1806	5.38
1807	2.99
1808	5.67
1809	6.34
1810	6.2
1811	6.05
1812	3.44
1813	6.05
1814	3.52
1815	4.93
1816	6.05
1817	4.86
1818	2.77
1819	6.2
1820	5.23
1821	2.4
1822	5.3
1823	2.7
1824	4.26
1825	6.49
1826	6.49
1827	6.42
1828	3.29
1829	5.08
1830	3.44
1831	3.74
1832	6.05
1833	6.34
1834	3.43
1835	5.68
1836	4.63
1837	3.45
1838	6.06
1839	3.05
1840	4.58
1841	4.63
1842	3.91
1843	5.61
1844	4.1
1845	5.6
1846	5.45
1847	6.05
1848	5
1849	5.68
1850	3.5
1851	4.4
1852	5.68
1853	3.05
1854	4.47
1855	4.69
1856	3.65
1857	5.68
1858	5.37
1859	5.15
1860	5.61
1861	3.57
1862	3.5
1863	4.24
1864	3.45
1865	3.68
1866	3.57
1867	3.68
1868	4.03
1869	5
1870	6.05
1871	3.43
1872	4.85
1873	3.79
1874	6.27
1875	3.5
1876	5.03
1877	5.03
1878	3.5
1879	2.97
1880	6.51
1881	6.16
1882	3.79
1883	4.85
1884	5.26
1885	3.95
1886	5.37
1887	5.53
1888	3.57
1889	4.78
1890	7.63
1891	3.58
1892	5
1893	3.73
1894	3.34
1895	4.93
1896	3.65
1897	5
1898	5.98
1899	3.45
1900	3.5
1901	4.47
1902	4.03
1903	4.63
1904	5.6
1905	3.68
1906	3.95
1907	4.69
1908	3.12
1909	5.38
1910	3.91
1911	3.43
1912	5.15
1913	3.65
1914	5.6
1915	5.38
1916	5.45
1917	5.03
1918	4.02
1919	3.79
1920	3.2
1921	5.6
1922	5.45
1923	4.85
1924	3.95
1925	4.02
1926	4.81
1927	5.94
1928	5.45
1929	6.13
1930	3.58
1931	3.73
1932	4.93
1933	3.79
1934	4.7
1935	5.37
1936	4.03
1937	3.34
1938	4.85
1939	5.45
1940	3.45
1941	3.57
1942	5.45
1943	4.92
1944	4.69
1945	4.81
1946	5.68
1947	3.5
1948	6.16
1949	2.82
1950	5.23
1951	4.85
1952	4.36
1953	5.82
1954	5.37
1955	4.78
1956	4.47
1957	5.37
1958	4.03
1959	3.95
1960	4.36
1961	5.83
1962	5.08
1963	5.03
1964	5.38
1965	5.23
1966	4.48
1967	4.78
1968	5.71
1969	4.13
1970	3.79
1971	5.15
1972	5.3
1973	3.68
1974	4.7
1975	5.45
1976	3.68
1977	5.48
1978	3
1979	5.15
1980	4.03
1981	4.69
1982	6.58
1983	5
1984	3.68
1985	5.61
1986	5.08
1987	3.58
1988	7.56
1989	5.53
1990	5.03
1991	5.48
1992	6.61
1993	4.58
1994	5
1995	4.36
1996	4.7
1997	3.58
1998	5.08
[truncated: 8,636 more rows]

## Sheet: Figure 3h-2
Figure 1_mass error distributio
Sequence	# PSMs	Modifications	Modifications in Master Proteins			# Proteins	# Isoforms	Charge (by Search Engine)	# Missed Cleavages	m/z [Da] (by Search Engine)	ΔM [ppm] (by Search Engine)	XCorr (by Search Engine)	Sequence in Protein	Positions in Proteins	RT [min] (by Search Engine)	Master Protein Accessions	Contaminant	# Protein Groups
FKDLGEENFKALVLIAFAQYLQQCPFEDHVK	13	1×Carbamidomethyl [C24]				1	1	4	2	925.227	3.6	9.67	R.FKDLGEENFKALVLIAFAQYLQQCPFEDHVK.L	[35-65]	166.112	P02768-1	TRUE	1
FKDLGEENFK	83					1	1	2	1	613.808	2.27	3.07	R.FKDLGEENFK.A	[35-44]	35.1248	P02768-1	TRUE	1
DLGEENFKALVLIAFAQYLQQCPFEDHVK	9	1×Carbamidomethyl [C22]				1	1	4	1	856.436	4.12	6.23	K.DLGEENFKALVLIAFAQYLQQCPFEDHVK.L	[37-65]	176.173	P02768-1	TRUE	1
ALVLIAFAQYLQQCPFEDHVKLVNEVTEFAK	123	1×Carbamidomethyl [C14]				1	1	3	1	1207.64	5.54	6.68	K.ALVLIAFAQYLQQCPFEDHVKLVNEVTEFAK.T	[45-75]	159.214	P02768-1	TRUE	1
ALVLIAFAQYLQQCPFEDHVK	448	1×Carbamidomethyl [C14]				1	1	3	0	830.771	5.77	5.34	K.ALVLIAFAQYLQQCPFEDHVK.L	[45-65]	147.184	P02768-1	TRUE	1
LVNEVTEFAK	300					1	1	2	0	575.313	3.74	2.22	K.LVNEVTEFAK.T	[66-75]	219.289	P02768-1	TRUE	1
TCVADESAENCDKSLHTLFGDK	2	2×Carbamidomethyl [C2; C11]				1	1	4	1	625.031	1.7	4.94	K.TCVADESAENCDKSLHTLFGDK.L	[76-97]	56.6558	P02768-1	TRUE	1
TCVADESAENCDK	16	2×Carbamidomethyl [C2; C11]				1	1	3.8	K.TCVADESAENCDK.S	[76-88]	13.5365	P02768-1	TRUE	1
SLHTLFGDKLCTVATLR	93	1×Carbamidomethyl [C11]				1	1	5.17	K.SLHTLFGDKLCTVATLR.E	[89-105]	85.1017	P02768-1	TRUE	1
SLHTLFGDK	29			Positions in Master Proteins	Master Protein Descriptions	1	1	2.69	K.SLHTLFGDK.L	[89-97]	34.3801	P02768-1	TRUE	1
ETYGEMADCCAK	16	2×Carbamidomethyl [C9; C10]		P02768-1 [35-65]	SWISS-PROT:P02768-1 Tax_Id=9606 Gene_Symbol=ALB Isoform 1 of Serum albumin precursor	1	1	2.89	R.ETYGEMADCCAK.Q	[106-117]	35.565	P02768-1	TRUE	1
ETYGEMADCCAK	16	2×Carbamidomethyl [C9; C10]; 1×Oxidation [M6]		P02768-1 [35-44]	SWISS-PROT:P02768-1 Tax_Id=9606 Gene_Symbol=ALB Isoform 1 of Serum albumin precursor	1	1	3.08	R.ETYGEMADCCAK.Q	[106-117]	14.1734	P02768-1	TRUE	1
QEPERNECFLQHKDDNPNLPR	39	1×Carbamidomethyl [C8]		P02768-1 [37-65]	SWISS-PROT:P02768-1 Tax_Id=9606 Gene_Symbol=ALB Isoform 1 of Serum albumin precursor	1	1	7.12	K.QEPERNECFLQHKDDNPNLPR.L	[118-138]	33.0026	P02768-1	TRUE	1
QEPERNECFLQHK	27	1×Carbamidomethyl [C8]		P02768-1 [45-75]	SWISS-PROT:P02768-1 Tax_Id=9606 Gene_Symbol=ALB Isoform 1 of Serum albumin precursor	1	1	3.5	K.QEPERNECFLQHK.D	[118-130]	19.7823	P02768-1	TRUE	1
NECFLQHKDDNPNLPR	17	1×Carbamidomethyl [C3]		P02768-1 [45-65]	SWISS-PROT:P02768-1 Tax_Id=9606 Gene_Symbol=ALB Isoform 1 of Serum albumin precursor	1	1	5.1	R.NECFLQHKDDNPNLPR.L	[123-138]	31.9733	P02768-1	TRUE	1
NECFLQHK	2	1×Carbamidomethyl [C3]		P02768-1 [66-75]	SWISS-PROT:P02768-1 Tax_Id=9606 Gene_Symbol=ALB Isoform 1 of Serum albumin precursor	1	1	2.93	R.NECFLQHK.D	[123-130]	16.039	P02768-1	TRUE	1
LVRPEVDVMCTAFHDNEETFLKK	19	1×Carbamidomethyl [C10]		P02768-1 [76-97]	SWISS-PROT:P02768-1 Tax_Id=9606 Gene_Symbol=ALB Isoform 1 of Serum albumin precursor	1	1	7.54	R.LVRPEVDVMCTAFHDNEETFLKK.Y	[139-161]	80.7341	P02768-1	TRUE	1
LVRPEVDVMCTAFHDNEETFLKK	4	1×Carbamidomethyl [C10]; 1×Oxidation [M9]		P02768-1 [76-88]	SWISS-PROT:P02768-1 Tax_Id=9606 Gene_Symbol=ALB Isoform 1 of Serum albumin precursor	1	1	7.59	R.LVRPEVDVMCTAFHDNEETFLKK.Y	[139-161]	60.8874	P02768-1	TRUE	1
LVRPEVDVMCTAFHDNEETFLK	6	1×Carbamidomethyl [C10]		P02768-1 [89-105]	SWISS-PROT:P02768-1 Tax_Id=9606 Gene_Symbol=ALB Isoform 1 of Serum albumin precursor	1	1	9.36	R.LVRPEVDVMCTAFHDNEETFLK.K	[139-160]	86.4538	P02768-1	TRUE	1
LVRPEVDVMCTAFHDNEETFLK	4	1×Carbamidomethyl [C10]; 1×Oxidation [M9]		P02768-1 [89-97]	SWISS-PROT:P02768-1 Tax_Id=9606 Gene_Symbol=ALB Isoform 1 of Serum albumin precursor	1	1	7.31	R.LVRPEVDVMCTAFHDNEETFLK.K	[139-160]	79.2143	P02768-1	TRUE	1
KYLYEIAR	14			P02768-1 [106-117]	SWISS-PROT:P02768-1 Tax_Id=9606 Gene_Symbol=ALB Isoform 1 of Serum albumin precursor	1	1	2.74	K.KYLYEIAR.R	[161-168]	30.8325	P02768-1	TRUE	1
RHPYFYAPELLFFAKR	7			P02768-1 [106-117]	SWISS-PROT:P02768-1 Tax_Id=9606 Gene_Symbol=ALB Isoform 1 of Serum albumin precursor	1	1	6.11	R.RHPYFYAPELLFFAKR.Y	[169-184]	87.3717	P02768-1	TRUE	1
RHPYFYAPELLFFAK	302			P02768-1 [118-138]	SWISS-PROT:P02768-1 Tax_Id=9606 Gene_Symbol=ALB Isoform 1 of Serum albumin precursor	1	1	4.54	R.RHPYFYAPELLFFAK.R	[169-183]	109.415	P02768-1	TRUE	1
HPYFYAPELLFFAK	168			P02768-1 [118-130]	SWISS-PROT:P02768-1 Tax_Id=9606 Gene_Symbol=ALB Isoform 1 of Serum albumin precursor	1	1	5.15	R.HPYFYAPELLFFAK.R	[170-183]	115.287	P02768-1	TRUE	1
AAFTECCQAADKAACLLPK	1	3×Carbamidomethyl [C6; C7; C15]		P02768-1 [123-138]	SWISS-PROT:P02768-1 Tax_Id=9606 Gene_Symbol=ALB Isoform 1 of Serum albumin precursor	1	1	4.08	K.AAFTECCQAADKAACLLPK.L	[187-205]	62.0213	P02768-1	TRUE	1
AAFTECCQAADK	221	2×Carbamidomethyl [C6; C7]		P02768-1 [123-130]	SWISS-PROT:P02768-1 Tax_Id=9606 Gene_Symbol=ALB Isoform 1 of Serum albumin precursor	1	1	2.87	K.AAFTECCQAADK.A	[187-198]	216.315	P02768-1	TRUE	1
LDELRDEGKASSAK	2			P02768-1 [139-161]	SWISS-PROT:P02768-1 Tax_Id=9606 Gene_Symbol=ALB Isoform 1 of Serum albumin precursor	1	1	5.02	K.LDELRDEGKASSAK.Q	[206-219]	13.078	P02768-1	TRUE	1
LDELRDEGK	9			P02768-1 [139-161]	SWISS-PROT:P02768-1 Tax_Id=9606 Gene_Symbol=ALB Isoform 1 of Serum albumin precursor	1	1	3.46	K.LDELRDEGK.A	[206-214]	13.177	P02768-1	TRUE	1
VHTECCHGDLLECADDRADLAK	90	3×Carbamidomethyl [C5; C6; C13]		P02768-1 [139-160]	SWISS-PROT:P02768-1 Tax_Id=9606 Gene_Symbol=ALB Isoform 1 of Serum albumin precursor	1	1	6.98	K.VHTECCHGDLLECADDRADLAK.Y	[265-286]	38.9869	P02768-1	TRUE	1
VHTECCHGDLLECADDR	65	3×Carbamidomethyl [C5; C6; C13]		P02768-1 [139-160]	SWISS-PROT:P02768-1 Tax_Id=9606 Gene_Symbol=ALB Isoform 1 of Serum albumin precursor	1	1	6.19	K.VHTECCHGDLLECADDR.A	[265-281]	24.9011	P02768-1	TRUE	1
YICENQDSISSK	111	1×Carbamidomethyl [C3]		P02768-1 [161-168]	SWISS-PROT:P02768-1 Tax_Id=9606 Gene_Symbol=ALB Isoform 1 of Serum albumin precursor	1	1	2.87	K.YICENQDSISSK.L	[287-298]	27.1764	P02768-1	TRUE	1
LKECCEKPLLEK	47	2×Carbamidomethyl [C4; C5]		P02768-1 [169-184]	SWISS-PROT:P02768-1 Tax_Id=9606 Gene_Symbol=ALB Isoform 1 of Serum albumin precursor	1	1	4.71	K.LKECCEKPLLEK.S	[299-310]	27.687	P02768-1	TRUE	1
ECCEKPLLEK	17	2×Carbamidomethyl [C2; C3]		P02768-1 [169-183]	SWISS-PROT:P02768-1 Tax_Id=9606 Gene_Symbol=ALB Isoform 1 of Serum albumin precursor	1	1	3.34	K.ECCEKPLLEK.S	[301-310]	17.3028	P02768-1	TRUE	1
SHCIAEVENDEMPADLPSLAADFVESKDVCK	2	2×Carbamidomethyl [C3; C30]		P02768-1 [170-183]	SWISS-PROT:P02768-1 Tax_Id=9606 Gene_Symbol=ALB Isoform 1 of Serum albumin precursor	1	1	7.77	K.SHCIAEVENDEMPADLPSLAADFVESKDVCK.N	[311-341]	110.4	P02768-1	TRUE	1
SHCIAEVENDEMPADLPSLAADFVESK	193	1×Carbamidomethyl [C3]		P02768-1 [187-205]	SWISS-PROT:P02768-1 Tax_Id=9606 Gene_Symbol=ALB Isoform 1 of Serum albumin precursor	1	1	8.04	K.SHCIAEVENDEMPADLPSLAADFVESK.D	[311-337]	113.47	P02768-1	TRUE	1
SHCIAEVENDEMPADLPSLAADFVESK	74	1×Carbamidomethyl [C3]; 1×Oxidation [M12]		P02768-1 [187-198]	SWISS-PROT:P02768-1 Tax_Id=9606 Gene_Symbol=ALB Isoform 1 of Serum albumin precursor	1	1	7.15	K.SHCIAEVENDEMPADLPSLAADFVESK.D	[311-337]	102.843	P02768-1	TRUE	1
DVFLGMFLYEYAR	377			P02768-1 [206-219]	SWISS-PROT:P02768-1 Tax_Id=9606 Gene_Symbol=ALB Isoform 1 of Serum albumin precursor	1	1	3.69	K.DVFLGMFLYEYAR.R	[348-360]	201.583	P02768-1	TRUE	1
DVFLGMFLYEYAR	260	1×Oxidation [M6]		P02768-1 [206-214]	SWISS-PROT:P02768-1 Tax_Id=9606 Gene_Symbol=ALB Isoform 1 of Serum albumin precursor	1	1	3.63	K.DVFLGMFLYEYAR.R	[348-360]	166.667	P02768-1	TRUE	1
RHPDYSVVLLLRLAK	1			P02768-1 [265-286]	SWISS-PROT:P02768-1 Tax_Id=9606 Gene_Symbol=ALB Isoform 1 of Serum albumin precursor	1	1	4.99	R.RHPDYSVVLLLRLAK.T	[361-375]	86.179	P02768-1	TRUE	1
RHPDYSVVLLLR	40			P02768-1 [265-281]	SWISS-PROT:P02768-1 Tax_Id=9606 Gene_Symbol=ALB Isoform 1 of Serum albumin precursor	1	1	3.7	R.RHPDYSVVLLLR.L	[361-372]	74.7792	P02768-1	TRUE	1
HPDYSVVLLLR	24			P02768-1 [362-372]	SWISS-PROT:P02768-1 Tax_Id=9606 Gene_Symbol=ALB Isoform 1 of Serum albumin precursor	1	1	3.44	R.HPDYSVVLLLR.L	[362-372]	72.5138	P02768-1	TRUE	1
LAKTYETTLEK	3			P02768-1 [373-383]	SWISS-PROT:P02768-1 Tax_Id=9606 Gene_Symbol=ALB Isoform 1 of Serum albumin precursor	1	1	1.99	R.LAKTYETTLEK.C	[373-383]	18.9225	P02768-1	TRUE	1
CCAAADPHECYAK	14	3×Carbamidomethyl [C1; C2; C10]		P02768-1 [384-396]	SWISS-PROT:P02768-1 Tax_Id=9606 Gene_Symbol=ALB Isoform 1 of Serum albumin precursor	1	1	4.8	K.CCAAADPHECYAK.V	[384-396]	14.4185	P02768-1	TRUE	1
VFDEFKPLVEEPQNLIKQNCELFEQLGEYKFQNALLVR	2	1×Carbamidomethyl [C20]		P02768-1 [397-434]	SWISS-PROT:P02768-1 Tax_Id=9606 Gene_Symbol=ALB Isoform 1 of Serum albumin precursor	1	1	8.54		[397-434]	146.007	P02768-1	TRUE	1
VFDEFKPLVEEPQNLIKQNCELFEQLGEYK	4	1×Carbamidomethyl [C20]		P02768-1 [397-426]	SWISS-PROT:P02768-1 Tax_Id=9606 Gene_Symbol=ALB Isoform 1 of Serum albumin precursor	1	1	3	1	1228.62	5.43	6.27	K.VFDEFKPLVEEPQNLIKQNCELFEQLGEYK.F	[397-426]	129.69	P02768-1	TRUE	1
VFDEFKPLVEEPQNLIK	448			P02768-1 [397-413]	SWISS-PROT:P02768-1 Tax_Id=9606 Gene_Symbol=ALB Isoform 1 of Serum albumin precursor	1	1	2	0	1023.05	2.99	4.84	K.VFDEFKPLVEEPQNLIK.Q	[397-413]	105.131	P02768-1	TRUE	1
QNCELFEQLGEYKFQNALLVR	18	1×Carbamidomethyl [C3]		P02768-1 [414-434]	SWISS-PROT:P02768-1 Tax_Id=9606 Gene_Symbol=ALB Isoform 1 of Serum albumin precursor	1	1	3	1	867.106	2.16	6.51	K.QNCELFEQLGEYKFQNALLVR.Y	[414-434]	120.307	P02768-1	TRUE	1
QNCELFEQLGEYK	523	1×Carbamidomethyl [C3]		P02768-1 [414-426]	SWISS-PROT:P02768-1 Tax_Id=9606 Gene_Symbol=ALB Isoform 1 of Serum albumin precursor	1	1	2	0	829.38	0.57	4.6	K.QNCELFEQLGEYK.F	[414-426]	203.678	P02768-1	TRUE	1
YTKKVPQVSTPTLVEVSR	1			P02768-1 [435-452]	SWISS-PROT:P02768-1 Tax_Id=9606 Gene_Symbol=ALB Isoform 1 of Serum albumin precursor	1	1	3	2	678.054	1.23	5.05	R.YTKKVPQVSTPTLVEVSR.N	[435-452]	50.843	P02768-1	TRUE	1
KVPQVSTPTLVEVSRNLGK	1			P02768-1 [438-456]	SWISS-PROT:P02768-1 Tax_Id=9606 Gene_Symbol=ALB Isoform 1 of Serum albumin precursor	1	1	3	2	684.733	1.74	5.19	K.KVPQVSTPTLVEVSRNLGK.V	[438-456]	72.6799	P02768-1	TRUE	1
KVPQVSTPTLVEVSR	314			P02769 [437-451]; P02768-1 [438-452]	SWISS-PROT:P02769 (Bos taurus) Bovine serum albumin precursor	2	1	3	1	547.319	2.25	4.73	K.KVPQVSTPTLVEVSR.N	[438-452]	187.612	P02769; P02768-1	TRUE	2
VPQVSTPTLVEVSR	120			P02769 [438-451]; P02768-1 [439-452]	SWISS-PROT:P02769 (Bos taurus) Bovine serum albumin precursor	2	1	2	0	756.427	2.45	3.27	K.VPQVSTPTLVEVSR.N	[439-452]	71.1288	P02769; P02768-1	TRUE	2
RMPCAEDYLSVVLNQLCVLHEKTPVSDR	2	2×Carbamidomethyl [C4; C17]		P02768-1 [469-496]	SWISS-PROT:P02768-1 Tax_Id=9606 Gene_Symbol=ALB Isoform 1 of Serum albumin precursor	1	1	4	2	833.168	1.33	7.72	K.RMPCAEDYLSVVLNQLCVLHEKTPVSDR.V	[469-496]	141.958	P02768-1	TRUE	1
RMPCAEDYLSVVLNQLCVLHEKTPVSDR	1	2×Carbamidomethyl [C4; C17]; 1×Oxidation [M2]		P02768-1 [469-496]	SWISS-PROT:P02768-1 Tax_Id=9606 Gene_Symbol=ALB Isoform 1 of Serum albumin precursor	1	1	4	2	837.166	1.24	5.7	K.RMPCAEDYLSVVLNQLCVLHEKTPVSDR.V	[469-496]	136.864	P02768-1	TRUE	1
RMPCAEDYLSVVLNQLCVLHEK	99	1×Carbamidomethyl [C17]; 1×Oxidation [M2]		P02768-1 [469-490]	SWISS-PROT:P02768-1 Tax_Id=9606 Gene_Symbol=ALB Isoform 1 of Serum albumin precursor	1	1	3	1	878.427	-8.83	3.98	K.RMPCAEDYLSVVLNQLCVLHEK.T	[469-490]	167.578	P02768-1	TRUE	1
RMPCAEDYLSVVLNQLCVLHEK	586	2×Carbamidomethyl [C4; C17]		P02768-1 [469-490]	SWISS-PROT:P02768-1 Tax_Id=9606 Gene_Symbol=ALB Isoform 1 of Serum albumin precursor	1	1	2	1	1337.67	3.93	5.22	K.RMPCAEDYLSVVLNQLCVLHEK.T	[469-490]	142.944	P02768-1	TRUE	1
RMPCAEDYLSVVLNQLCVLHEK	333	2×Carbamidomethyl [C4; C17]; 1×Oxidation [M2]		P02768-1 [469-490]	SWISS-PROT:P02768-1 Tax_Id=9606 Gene_Symbol=ALB Isoform 1 of Serum albumin precursor	1	1	3	1	897.443	2.16	8.15	K.RMPCAEDYLSVVLNQLCVLHEK.T	[469-490]	139.526	P02768-1	TRUE	1
MPCAEDYLSVVLNQLCVLHEKTPVSDR	5	2×Carbamidomethyl [C3; C16]		P02768-1 [470-496]	SWISS-PROT:P02768-1 Tax_Id=9606 Gene_Symbol=ALB Isoform 1 of Serum albumin precursor	1	1	4	1	794.138	-3.52	5.97	R.MPCAEDYLSVVLNQLCVLHEKTPVSDR.V	[470-496]	150.851	P02768-1	TRUE	1
MPCAEDYLSVVLNQLCVLHEK	441	2×Carbamidomethyl [C3; C16]		P02768-1 [470-490]	SWISS-PROT:P02768-1 Tax_Id=9606 Gene_Symbol=ALB Isoform 1 of Serum albumin precursor	1	1	2	0	1259.61	0.21	5.22	R.MPCAEDYLSVVLNQLCVLHEK.T	[470-490]	152.956	P02768-1	TRUE	1
MPCAEDYLSVVLNQLCVLHEK	320	2×Carbamidomethyl [C3; C16]; 1×Oxidation [M1]		P02768-1 [470-490]	SWISS-PROT:P02768-1 Tax_Id=9606 Gene_Symbol=ALB Isoform 1 of Serum albumin precursor	1	1	3	0	845.408	0.58	7.77	R.MPCAEDYLSVVLNQLCVLHEK.T	[470-490]	147.877	P02768-1	TRUE	1
CCTESLVNR	1	1×Carbamidomethyl [C2]		P02769 [499-507]; P02768-1 [500-508]	SWISS-PROT:P02769 (Bos taurus) Bovine serum albumin precursor	2	1	2	0	541.24	-4.29	2.1	K.CCTESLVNR.R	[500-508]	41.5302	P02769; P02768-1	TRUE	2
CCTESLVNR	105	2×Carbamidomethyl [C1; C2]		P02769 [499-507]; P02768-1 [500-508]	SWISS-PROT:P02769 (Bos taurus) Bovine serum albumin precursor	2	1	2	0	569.755	3.77	2.13	K.CCTESLVNR.R	[500-508]	37.6152	P02769; P02768-1	TRUE	2
RPCFSALEVDETYVPKEFNAETFTFHADICTLSEKER	4	2×Carbamidomethyl [C3; C30]		P02768-1 [509-545]	SWISS-PROT:P02768-1 Tax_Id=9606 Gene_Symbol=ALB Isoform 1 of Serum albumin precursor	1	1	4	2	1110.03	0.44	6.59	R.RPCFSALEVDETYVPKEFNAETFTFHADICTLSEKER.Q	[509-545]	121.635	P02768-1	TRUE	1
RPCFSALEVDETYVPKEFNAETFTFHADICTLSEK	110	2×Carbamidomethyl [C3; C30]		P02768-1 [509-543]	SWISS-PROT:P02768-1 Tax_Id=9606 Gene_Symbol=ALB Isoform 1 of Serum albumin precursor	1	1	4	1	1038.74	1.92	7.99	R.RPCFSALEVDETYVPKEFNAETFTFHADICTLSEK.E	[509-543]	123.514	P02768-1	TRUE	1
RPCFSALEVDETYVPK	703	1×Carbamidomethyl [C3]		P02768-1 [509-524]	SWISS-PROT:P02768-1 Tax_Id=9606 Gene_Symbol=ALB Isoform 1 of Serum albumin precursor	1	1	3	0	637.649	-0.29	5.75	R.RPCFSALEVDETYVPK.E	[509-524]	85.7892	P02768-1	TRUE	1
EFNAETFTFHADICTLSEKER	547	1×Carbamidomethyl [C14]		P02768-1 [525-545]	SWISS-PROT:P02768-1 Tax_Id=9606 Gene_Symbol=ALB Isoform 1 of Serum albumin precursor	1	1	2	1	1273.09	-0.89	6.95	K.EFNAETFTFHADICTLSEKER.Q	[525-545]	93.0874	P02768-1	TRUE	1
EFNAETFTFHADICTLSEK	1115	1×Carbamidomethyl [C14]		P02768-1 [525-543]	SWISS-PROT:P02768-1 Tax_Id=9606 Gene_Symbol=ALB Isoform 1 of Serum albumin precursor	1	1	2	0	1130.52	5	4.59	K.EFNAETFTFHADICTLSEK.E	[525-543]	115.692	P02768-1	TRUE	1
QIKKQTALVELVK	2			P02768-1 [546-558]	SWISS-PROT:P02768-1 Tax_Id=9606 Gene_Symbol=ALB Isoform 1 of Serum albumin precursor	1	1	2	2	749.476	5.48	1.72	R.QIKKQTALVELVK.H	[546-558]	40.5299	P02768-1	TRUE	1
KQTALVELVK	80			P02768-1 [549-558]	SWISS-PROT:P02768-1 Tax_Id=9606 Gene_Symbol=ALB Isoform 1 of Serum albumin precursor	1	1	2	1	564.855	3.76	4.07	K.KQTALVELVK.H	[549-558]	42.8757	P02768-1	TRUE	1
QTALVELVK	319			P02768-1 [550-558]	SWISS-PROT:P02768-1 Tax_Id=9606 Gene_Symbol=ALB Isoform 1 of Serum albumin precursor	1	1	2	0	500.806	1.12	3.46	K.QTALVELVK.H	[550-558]	59.7022	P02768-1	TRUE	1
ATKEQLKAVMDDFAAFVEK	2			P02768-1 [563-581]	SWISS-PROT:P02768-1 Tax_Id=9606 Gene_Symbol=ALB Isoform 1 of Serum albumin precursor	1	1	4	2	536.03	2.47	3.57	K.ATKEQLKAVMDDFAAFVEK.C	[563-581]	123.113	P02768-1	TRUE	1
EQLKAVMDDFAAFVEK	4			P02768-1 [566-581]	SWISS-PROT:P02768-1 Tax_Id=9606 Gene_Symbol=ALB Isoform 1 of Serum albumin precursor	1	1	3	1	614.31	0.56	3.69	K.EQLKAVMDDFAAFVEK.C	[566-581]	121.269	P02768-1	TRUE	1
AVMDDFAAFVEK	309			P02768-1 [570-581]	SWISS-PROT:P02768-1 Tax_Id=9606 Gene_Symbol=ALB Isoform 1 of Serum albumin precursor	1	1	2	0	671.824	4.95	2.61	K.AVMDDFAAFVEK.C	[570-581]	209.288	P02768-1	TRUE	1
AVMDDFAAFVEK	183	1×Oxidation [M3]		P02768-1 [570-581]	SWISS-PROT:P02768-1 Tax_Id=9606 Gene_Symbol=ALB Isoform 1 of Serum albumin precursor	1	1	2	0	679.819	1.17	4.09	K.AVMDDFAAFVEK.C	[570-581]	82.2314	P02768-1	TRUE	1
ADDKETCFAEEGKK	112	1×Carbamidomethyl [C7]		P02768-1 [585-598]	SWISS-PROT:P02768-1 Tax_Id=9606 Gene_Symbol=ALB Isoform 1 of Serum albumin precursor	1	1	3	2	543.249	3.27	5.29	K.ADDKETCFAEEGKK.L	[585-598]	14.9803	P02768-1	TRUE	1
ADDKETCFAEEGK	45	1×Carbamidomethyl [C7]		P02768-1 [585-597]	SWISS-PROT:P02768-1 Tax_Id=9606 Gene_Symbol=ALB Isoform 1 of Serum albumin precursor	1	1	2	1	750.319	-0.48	3.74	K.ADDKETCFAEEGK.K	[585-597]	24.8105	P02768-1	TRUE	1
ETCFAEEGKK	6	1×Carbamidomethyl [C3]		P02768-1 [589-598]	SWISS-PROT:P02768-1 Tax_Id=9606 Gene_Symbol=ALB Isoform 1 of Serum albumin precursor	1	1	2	1	599.774	0.68	1.63	K.ETCFAEEGKK.L	[589-598]	17.5466	P02768-1	TRUE	1
KLVAASQAALGL	51			P02768-1 [598-609]	SWISS-PROT:P02768-1 Tax_Id=9606 Gene_Symbol=ALB Isoform 1 of Serum albumin precursor	1	1	2	1	571.353	4.14	2.81	K.KLVAASQAALGL.-	[598-609]	61.4843	P02768-1	TRUE	1
LVAASQAALGL	410			P02768-1 [599-609]	SWISS-PROT:P02768-1 Tax_Id=9606 Gene_Symbol=ALB Isoform 1 of Serum albumin precursor	1	1	2	0	507.305	2.96	3.12	K.LVAASQAALGL.-	[599-609]	206.743	P02768-1	TRUE	1

## Sheet: Figure 4b
Time / min	DIII@IR-783 in Kidney			IR-783 in Kidney			DIII@IR-783 in Liver			IR-783 in Liver
5	162.8	151.274	138.326	0.652	0.6219	0.622341	10.771	10.2399	11.6541	170.8	161.24	150.36
15	87.923	90.6783	100.122	0.3458	0.4466	0.77461	7.611	7.2966	7.96103	72.22	64.65	79.49
50	45.89	51.5169	58.2831	0.2341	0.659761	0.664239	2.529	2.3961	2.76424	30.19	14.52	20.28
90	14.9	22.5545	31.2455	0.7852	0.667444	0.556	1.623	1.67444	1.8356	8.9	2.5545	5.2455
120	6.3	16.7565	20.8435	0.4254	0.12816	1.17584	0.6952	0.22816	1.584	4.3	7.76	1.84
180	2.875	6.35649	13.2435	0.6646	0.453202	0.768384	0.6132	0.42016	0.888584	4.8	5.36	7.24

## Sheet: Figure 4j
	IR-783@DIII			IR-783@DIII-TATE
Heart	1.0372	0.974	1.09324	3.5318	3.615	3.45654
Liver	1.5742	1.28652	1.89902	14.6266	24.7341	19.2513
Spleen	3.46774	2.93112	4.01125	5.61626	5.29242	6.0401
Lung	3.26744	3.72393	2.811	2.81361	2.7661	3.00454
Kidney	1.96652	2.46013	2.97948	0.56234	0.6616	0.74102
Skin	1.3321	0.837749	2.18645	3.92468	3.18001	4.36935
Tumor	2.16989	3.95329	6.11235	51.3003	55.0013	59.6093

## Sheet: Figure 6c
Dye-to-protein molar ratio	Albumin	Albumin (2 h heating)	DIII	TDIII
0.25	6672.08	6368.03	10232.3	7121
0.5	11106.4	11163.4	15460.2	12201
0.75	13635.6	15538.1	22233	16232
1	15689.6	17944.7	24299.4	22843
1.5	14360.6	17320.1	24198	40321
2	13504	15975.3	24420.2	51324
3	8859.35	10154.5	22947	60306
4	8091.87	9305.92	22903	56123
5	7306.37	7514.44	20782.4	46109
6	6113.99	6421.24	17903	33001
8	4678.33	4635.11	10333	21523
16	3402.57	2989.57	1444.11	10099

## Sheet: Figure 6f
	Vessel to muscle ratio
	ROI 1	10.33
	ROI 2	8.86
	ROI 3	6.53
	ROI 4	6.87
	ROI 5	3.22

[truncated: 2 more sheets: Figure 6i, Figure 7c]
